# Supplementary material for: The appearance, active components, antioxidant activities, and their markers in fibrous roots of Bletilla striata
Source: PLoS One. 2024 Nov 11;19(11):e0313318. doi: 10.1371/journal.pone.0313318 (PMC11554209; doi:10.1371/journal.pone.0313318)
Supplement: S1 Dataset — (XLSX) [file pone.0313318.s003.xlsx]

## Sheet: Summary Table
		fibrous root 1 age														Tuber 1 age
			polysaccharide of Bletilla striata	Militarine	total phenol	ΔL	Δa	Δb	ΔE	DPPH	ABTS	PTIO					polysaccharide of Bletilla striata	Militarine	total phenol	DPPH	ABTS	PTIO
	overall	mean value	0.0410095	0.0426275	5.62167	-50.0764	10.3229	21.2186	55.4129	7.14009	19.9632	3.48542			overall	mean value	0.361238	0.0226886	0.923571	1.87896	4.49553	1.17913
		standard deviation	0.0050972	0.0181545	2.8257	3.00916	1.30402	1.59422	2.70858	4.03598	10.8836	2.66626				standard deviation	0.100354	0.00621496	0.39925	0.739095	1.05757	0.148379
	YY	mean value	0.0441533	0.0414142	3.15133	-50.658	11.514	22.57	56.686	4.00611	9.26813	1.14722			YY	mean value	0.409367	0.0200364	0.770667	1.52734	5.02164	1.07562
		standard deviation	0.00374033	0.011104	0.712444	2.25656	1.20927	1.5359	1.95985	0.580929	4.55316	0.0934107				standard deviation	0.095119	0.00263151	0.19222	0.220808	0.772286	0.0355374
	BZ	mean value	0.0377333	0.0421156	8.38833	-51.4	9.57333	20.195	56.0833	6.04806	22.3168	6.55434			BZ	mean value	0.36615	0.0218331	0.894444	1.90389	4.22417	1.25651
		standard deviation	0.005047	0.0249025	2.09264	2.0322	0.906691	1.15728	1.61033	0.868914	8.26606	0.297421				standard deviation	0.0992344	0.00591035	0.490361	0.972911	1.28303	0.184742
	SB	mean value	0.0423222	0.0456736	4.20556	-46.46	9.83667	21.0133	51.95	14.5474	33.081	1.24458			SB	mean value	0.2712	0.02882	1.23667	2.41514	4.16139	1.19685
		standard deviation	0.00270614	0.00894652	0.414875	2.89214	0.359753	0.26234	2.65643	0.565548	2.789	0.11691				standard deviation	0.0144007	0.00693296	0.250377	0.282948	0.461394	0.0472484
		fibrous root 2 age														Tuber 2 age
			polysaccharide of Bletilla striata	Militarine	total phenol	ΔL	Δa	Δb	ΔE	DPPH	ABTS	PTIO					polysaccharide of Bletilla striata	Militarine	total phenol	DPPH	ABTS	PTIO
	overall	mean value	0.0418333	0.0253417	9.57262	-56.9814	9.99857	19.2771	61.0371	18.6348	35.3484	3.48542			overall	mean value	0.213019	0.0447567	2.89833	5.64046	8.64878	1.29061
		standard deviation	0.0200312	0.00689025	6.72828	2.97333	0.735788	1.76465	2.34101	10.5906	13.6551	2.66626				standard deviation	0.058746	0.0107569	0.894146	3.14554	1.41028	0.313149
	YY	mean value	0.0410533	0.0267943	6.25133	-55.708	10.79	20.694	60.424	7.25524	23.1727	1.14722			YY	mean value	0.27278	0.0388543	2.71333	4.18397	9.08958	1.06131
		standard deviation	0.00614774	0.00569967	0.733443	2.0364	0.438938	0.775405	1.67549	0.390421	1.36788	0.0852719				standard deviation	0.0428957	0.0136715	0.847218	0.694081	1.50197	0.374957
	BZ	mean value	0.0460833	0.023573	15.925	-58.385	9.38	18.2933	61.965	24.5249	44.9477	6.55434			BZ	mean value	0.189428	0.0461444	2.67722	4.05747	8.089	1.34958
		standard deviation	0.0289903	0.00701741	5.45793	3.54807	0.402989	1.98332	2.86361	9.57901	14.5662	0.297421				standard deviation	0.0296182	0.0069648	0.86078	1.18413	1.44291	0.162556
	SB	mean value	0.0346333	0.0264583	2.40333	-56.2967	9.91667	18.8833	60.2033	25.8204	36.4426	1.24458			SB	mean value	0.1606	0.0518187	3.64889	11.2339	9.03369	1.55481
		standard deviation	0.0052015	0.00686092	0.340686	0.820664	0.020548	0.160485	0.718532	1.65824	3.08159	0.11691				standard deviation	0.0383502	0.00443472	0.578487	1.65296	0.508891	0.0778422
		fibrous root 3 age														Tuber 3 age
			polysaccharide of Bletilla striata	Militarine	total phenol	ΔL	Δa	Δb	ΔE	DPPH	ABTS	PTIO					polysaccharide of Bletilla striata	Militarine	total phenol	DPPH	ABTS	PTIO
	overall	mean value	0.0419181	0.0170597	10.7385	-60.6982	9.68182	17.6264	64.0145	19.6459	37.2796	5.97297			overall	mean value	0.111319	0.0465127	4.61357	4.88467	13.4238	1.893
		standard deviation	0.00995286	0.00695219	6.01833	3.32154	1.76832	1.92144	2.95974	10.17	15.0991	1.67769				standard deviation	0.0559528	0.0164755	1.86819	1.14524	8.96073	2.04699
	YY	mean value	0.0426033	0.017104	8.68267	-62.202	11.322	17.904	65.778	7.87161	29.627	6.10999			YY	mean value	0.13174	0.045532	3.398	4.84289	9.69832	0.903803
		standard deviation	0.00273488	0.00488677	1.15805	2.7177	1.01948	1.88511	2.16192	0.49696	3.30673	0.449335				standard deviation	0.0177242	0.0186897	0.615773	0.474188	0.993872	0.269765
	BZ	mean value	0.0419083	0.0204366	15.1889	-59.445	8.315	17.395	62.545	25.8972	44.0709	6.56388			BZ	mean value	0.124606	0.0529463	4.66	4.25485	9.81739	1.17776
		standard deviation	0.0127063	0.00450142	5.17694	2.83632	0.707142	1.62931	2.38481	5.11354	18.2264	1.82949				standard deviation	0.0683152	0.0127999	1.83059	1.16055	1.3389	0.125008
	SB	mean value	0.03855	0.00681815	2.52667					30.3277	36.0376	3.8577			SB	mean value	0.0507111	0.03528	6.54667	6.21393	26.8459	4.97215
		standard deviation		0.00570074	0.433333					1.44911	0.243007	0.637171				standard deviation	0.00557417	0.0120963	1.65812	0.699253	11.8397	2.69563
		OPLS-DA analysis of growth age of fibrous roots					OPLS-DA analysis of roots from different origins
		Var ID (Primary)	M2.VIP[1+1+0]				Var ID (Primary)	M1.VIPpred
		DPPH·	1.52246				Δa	1.48393
		PTIO·	1.47759				PTIO·	1.45974
		ABTS·	1.28441				DPPH·	1.18152
		total phenol	1.27702				total phenol	1.17002
		Militarine	1.04032				ABTS·	1.02405
		Δb	0.254389				ΔE	0.75874
		Δa	0.184607				Δb	0.727306
		ΔE	0.143363				ΔL	0.686561
		polysaccharide of Bletilla striata	0.129471				Militarine	0.495663
							polysaccharide of Bletilla striata	0.178287
